# Supplementary material for: Biologic Disease-Modifying Antirheumatic Drugs for Preventing Radiographic Progression in Psoriatic Arthritis: A Systematic Review and Network Meta-Analysis
Source: Pharmaceutics. 2022 Oct 8;14(10):2140. doi: 10.3390/pharmaceutics14102140 (PMC9608970; doi:10.3390/pharmaceutics14102140)
Supplement: Supplementary file 1 [file pharmaceutics-14-02140-s001.zip]

Archive with 1 entries (1 files):
- pharmaceutics-1915622-supplementary.pdf
